# Supplementary material for: Fabrication of Piezoelectric Polymer and Metal–Organic Framework Composite Thin Films Using Solution Shearing
Source: ACS Appl Mater Interfaces. 2025 Jul 23;17(31):44899–909. doi: 10.1021/acsami.5c07907 (PMC12332846; doi:10.1021/acsami.5c07907)
Supplement: Supplementary file 2 [file am5c07907_si_002.zip]

Archive with 2,064 entries (1,979 files):
- Raw-NMR-data/
- __MACOSX/._Raw-NMR-data
- Raw-NMR-data/Figure-S16/
- __MACOSX/Raw-NMR-data/._Figure-S16
- Raw-NMR-data/.DS_Store
- __MACOSX/Raw-NMR-data/._.DS_Store
- Raw-NMR-data/Read-me.txt
- __MACOSX/Raw-NMR-data/._Read-me.txt
- Raw-NMR-data/Figure-S13/
- __MACOSX/Raw-NMR-data/._Figure-S13
- Raw-NMR-data/Figure-4/
- __MACOSX/Raw-NMR-data/._Figure-4
- Raw-NMR-data/Figure-S15/
- __MACOSX/Raw-NMR-data/._Figure-S15
- Raw-NMR-data/Figure-S16/.DS_Store
- __MACOSX/Raw-NMR-data/Figure-S16/._.DS_Store
- Raw-NMR-data/Figure-S16/1/
- __MACOSX/Raw-NMR-data/Figure-S16/._1
- Raw-NMR-data/Figure-S16/4/
- __MACOSX/Raw-NMR-data/Figure-S16/._4
- Raw-NMR-data/Figure-S16/3/
- __MACOSX/Raw-NMR-data/Figure-S16/._3
- Raw-NMR-data/Figure-S16/2/
- __MACOSX/Raw-NMR-data/Figure-S16/._2
- Raw-NMR-data/Figure-S16/5/
- __MACOSX/Raw-NMR-data/Figure-S16/._5
- Raw-NMR-data/Figure-S13/.DS_Store
- __MACOSX/Raw-NMR-data/Figure-S13/._.DS_Store
- Raw-NMR-data/Figure-S13/11/
- __MACOSX/Raw-NMR-data/Figure-S13/._11
- Raw-NMR-data/Figure-S13/1/
- __MACOSX/Raw-NMR-data/Figure-S13/._1
- Raw-NMR-data/Figure-S13/4/
- __MACOSX/Raw-NMR-data/Figure-S13/._4
- Raw-NMR-data/Figure-S13/15/
- __MACOSX/Raw-NMR-data/Figure-S13/._15
- Raw-NMR-data/Figure-S13/3/
- __MACOSX/Raw-NMR-data/Figure-S13/._3
- Raw-NMR-data/Figure-S13/12/
- __MACOSX/Raw-NMR-data/Figure-S13/._12
- Raw-NMR-data/Figure-S13/2/
- __MACOSX/Raw-NMR-data/Figure-S13/._2
- Raw-NMR-data/Figure-S13/13/
- __MACOSX/Raw-NMR-data/Figure-S13/._13
- Raw-NMR-data/Figure-S13/5/
- __MACOSX/Raw-NMR-data/Figure-S13/._5
- Raw-NMR-data/Figure-S13/14/
- __MACOSX/Raw-NMR-data/Figure-S13/._14
- Raw-NMR-data/Figure-4/.DS_Store
- __MACOSX/Raw-NMR-data/Figure-4/._.DS_Store
- Raw-NMR-data/Figure-4/11/
- __MACOSX/Raw-NMR-data/Figure-4/._11
- Raw-NMR-data/Figure-4/6/
- __MACOSX/Raw-NMR-data/Figure-4/._6
- Raw-NMR-data/Figure-4/1/
- __MACOSX/Raw-NMR-data/Figure-4/._1
- Raw-NMR-data/Figure-4/4/
- __MACOSX/Raw-NMR-data/Figure-4/._4
- Raw-NMR-data/Figure-4/3/
- __MACOSX/Raw-NMR-data/Figure-4/._3
- Raw-NMR-data/Figure-4/2/
- __MACOSX/Raw-NMR-data/Figure-4/._2
- Raw-NMR-data/Figure-4/5/
- __MACOSX/Raw-NMR-data/Figure-4/._5
- Raw-NMR-data/Figure-S15/.DS_Store
- __MACOSX/Raw-NMR-data/Figure-S15/._.DS_Store
- Raw-NMR-data/Figure-S15/1/
- __MACOSX/Raw-NMR-data/Figure-S15/._1
- Raw-NMR-data/Figure-S15/2/
- __MACOSX/Raw-NMR-data/Figure-S15/._2
- Raw-NMR-data/Figure-S16/1/uxnmr.par
- __MACOSX/Raw-NMR-data/Figure-S16/1/._uxnmr.par
- Raw-NMR-data/Figure-S16/1/cpdprg1
- __MACOSX/Raw-NMR-data/Figure-S16/1/._cpdprg1
- Raw-NMR-data/Figure-S16/1/popt.protocol
- __MACOSX/Raw-NMR-data/Figure-S16/1/._popt.protocol
- Raw-NMR-data/Figure-S16/1/format.ased
- __MACOSX/Raw-NMR-data/Figure-S16/1/._format.ased
- Raw-NMR-data/Figure-S16/1/pulseprogram
- __MACOSX/Raw-NMR-data/Figure-S16/1/._pulseprogram
- Raw-NMR-data/Figure-S16/1/acqu2s
- __MACOSX/Raw-NMR-data/Figure-S16/1/._acqu2s
- Raw-NMR-data/Figure-S16/1/spnam1
- __MACOSX/Raw-NMR-data/Figure-S16/1/._spnam1
- Raw-NMR-data/Figure-S16/1/format.temp
- __MACOSX/Raw-NMR-data/Figure-S16/1/._format.temp
- Raw-NMR-data/Figure-S16/1/audita.txt
- __MACOSX/Raw-NMR-data/Figure-S16/1/._audita.txt
- Raw-NMR-data/Figure-S16/1/acqu2
- __MACOSX/Raw-NMR-data/Figure-S16/1/._acqu2
- Raw-NMR-data/Figure-S16/1/spnam0
- __MACOSX/Raw-NMR-data/Figure-S16/1/._spnam0
- Raw-NMR-data/Figure-S16/1/pdata/
- __MACOSX/Raw-NMR-data/Figure-S16/1/._pdata
- Raw-NMR-data/Figure-S16/1/cpdprg2
- __MACOSX/Raw-NMR-data/Figure-S16/1/._cpdprg2
- Raw-NMR-data/Figure-S16/1/popt.array
- __MACOSX/Raw-NMR-data/Figure-S16/1/._popt.array
- Raw-NMR-data/Figure-S16/1/fq1list
- __MACOSX/Raw-NMR-data/Figure-S16/1/._fq1list
- Raw-NMR-data/Figure-S16/1/popt.protocol.997
- __MACOSX/Raw-NMR-data/Figure-S16/1/._popt.protocol.997
- Raw-NMR-data/Figure-S16/1/popt.protocol.999
- __MACOSX/Raw-NMR-data/Figure-S16/1/._popt.protocol.999
- Raw-NMR-data/Figure-S16/1/shimvalues
- __MACOSX/Raw-NMR-data/Figure-S16/1/._shimvalues
- Raw-NMR-data/Figure-S16/1/popt.protocol.998
- __MACOSX/Raw-NMR-data/Figure-S16/1/._popt.protocol.998
- Raw-NMR-data/Figure-S16/1/uxnmr.info
- __MACOSX/Raw-NMR-data/Figure-S16/1/._uxnmr.info
- Raw-NMR-data/Figure-S16/1/ser
- __MACOSX/Raw-NMR-data/Figure-S16/1/._ser
- Raw-NMR-data/Figure-S16/1/scon2
- __MACOSX/Raw-NMR-data/Figure-S16/1/._scon2
- Raw-NMR-data/Figure-S16/1/spnam2
- __MACOSX/Raw-NMR-data/Figure-S16/1/._spnam2
- Raw-NMR-data/Figure-S16/1/acqu
- __MACOSX/Raw-NMR-data/Figure-S16/1/._acqu
- Raw-NMR-data/Figure-S16/1/acqus
- __MACOSX/Raw-NMR-data/Figure-S16/1/._acqus
- Raw-NMR-data/Figure-S16/1/specpar
- __MACOSX/Raw-NMR-data/Figure-S16/1/._specpar
- Raw-NMR-data/Figure-S16/4/uxnmr.par
- __MACOSX/Raw-NMR-data/Figure-S16/4/._uxnmr.par
- Raw-NMR-data/Figure-S16/4/cpdprg1
- __MACOSX/Raw-NMR-data/Figure-S16/4/._cpdprg1
- Raw-NMR-data/Figure-S16/4/popt.protocol
- __MACOSX/Raw-NMR-data/Figure-S16/4/._popt.protocol
- Raw-NMR-data/Figure-S16/4/format.ased
- __MACOSX/Raw-NMR-data/Figure-S16/4/._format.ased
- Raw-NMR-data/Figure-S16/4/pulseprogram
- __MACOSX/Raw-NMR-data/Figure-S16/4/._pulseprogram
- Raw-NMR-data/Figure-S16/4/acqu2s
- __MACOSX/Raw-NMR-data/Figure-S16/4/._acqu2s
- Raw-NMR-data/Figure-S16/4/spnam1
- __MACOSX/Raw-NMR-data/Figure-S16/4/._spnam1
- Raw-NMR-data/Figure-S16/4/format.temp
- __MACOSX/Raw-NMR-data/Figure-S16/4/._format.temp
- Raw-NMR-data/Figure-S16/4/audita.txt
- __MACOSX/Raw-NMR-data/Figure-S16/4/._audita.txt
- Raw-NMR-data/Figure-S16/4/acqu2
- __MACOSX/Raw-NMR-data/Figure-S16/4/._acqu2
- Raw-NMR-data/Figure-S16/4/spnam0
- __MACOSX/Raw-NMR-data/Figure-S16/4/._spnam0
- Raw-NMR-data/Figure-S16/4/pdata/
- __MACOSX/Raw-NMR-data/Figure-S16/4/._pdata
- Raw-NMR-data/Figure-S16/4/cpdprg2
- __MACOSX/Raw-NMR-data/Figure-S16/4/._cpdprg2
- Raw-NMR-data/Figure-S16/4/popt.array
- __MACOSX/Raw-NMR-data/Figure-S16/4/._popt.array
- Raw-NMR-data/Figure-S16/4/fq1list
- __MACOSX/Raw-NMR-data/Figure-S16/4/._fq1list
- Raw-NMR-data/Figure-S16/4/popt.protocol.997
- __MACOSX/Raw-NMR-data/Figure-S16/4/._popt.protocol.997
- Raw-NMR-data/Figure-S16/4/popt.protocol.999
- __MACOSX/Raw-NMR-data/Figure-S16/4/._popt.protocol.999
- Raw-NMR-data/Figure-S16/4/shimvalues
- __MACOSX/Raw-NMR-data/Figure-S16/4/._shimvalues
- Raw-NMR-data/Figure-S16/4/popt.protocol.998
- __MACOSX/Raw-NMR-data/Figure-S16/4/._popt.protocol.998
- Raw-NMR-data/Figure-S16/4/uxnmr.info
- __MACOSX/Raw-NMR-data/Figure-S16/4/._uxnmr.info
- Raw-NMR-data/Figure-S16/4/ser
- __MACOSX/Raw-NMR-data/Figure-S16/4/._ser
- Raw-NMR-data/Figure-S16/4/scon2
- __MACOSX/Raw-NMR-data/Figure-S16/4/._scon2
- Raw-NMR-data/Figure-S16/4/spnam2
- __MACOSX/Raw-NMR-data/Figure-S16/4/._spnam2
- Raw-NMR-data/Figure-S16/4/acqu
- __MACOSX/Raw-NMR-data/Figure-S16/4/._acqu
- Raw-NMR-data/Figure-S16/4/acqus
- __MACOSX/Raw-NMR-data/Figure-S16/4/._acqus
- Raw-NMR-data/Figure-S16/4/specpar
- __MACOSX/Raw-NMR-data/Figure-S16/4/._specpar
- Raw-NMR-data/Figure-S16/3/uxnmr.par
- __MACOSX/Raw-NMR-data/Figure-S16/3/._uxnmr.par
- Raw-NMR-data/Figure-S16/3/cpdprg1
- __MACOSX/Raw-NMR-data/Figure-S16/3/._cpdprg1
- Raw-NMR-data/Figure-S16/3/popt.protocol
- __MACOSX/Raw-NMR-data/Figure-S16/3/._popt.protocol
- Raw-NMR-data/Figure-S16/3/format.ased
- __MACOSX/Raw-NMR-data/Figure-S16/3/._format.ased
- Raw-NMR-data/Figure-S16/3/pulseprogram
- __MACOSX/Raw-NMR-data/Figure-S16/3/._pulseprogram
- Raw-NMR-data/Figure-S16/3/acqu2s
- __MACOSX/Raw-NMR-data/Figure-S16/3/._acqu2s
- Raw-NMR-data/Figure-S16/3/spnam1
- __MACOSX/Raw-NMR-data/Figure-S16/3/._spnam1
- Raw-NMR-data/Figure-S16/3/format.temp
- __MACOSX/Raw-NMR-data/Figure-S16/3/._format.temp
- Raw-NMR-data/Figure-S16/3/audita.txt
- __MACOSX/Raw-NMR-data/Figure-S16/3/._audita.txt
- Raw-NMR-data/Figure-S16/3/acqu2
- __MACOSX/Raw-NMR-data/Figure-S16/3/._acqu2
- Raw-NMR-data/Figure-S16/3/spnam0
- __MACOSX/Raw-NMR-data/Figure-S16/3/._spnam0
- Raw-NMR-data/Figure-S16/3/pdata/
- __MACOSX/Raw-NMR-data/Figure-S16/3/._pdata
- Raw-NMR-data/Figure-S16/3/cpdprg2
- __MACOSX/Raw-NMR-data/Figure-S16/3/._cpdprg2
- Raw-NMR-data/Figure-S16/3/popt.array
- __MACOSX/Raw-NMR-data/Figure-S16/3/._popt.array
- Raw-NMR-data/Figure-S16/3/fq1list
- __MACOSX/Raw-NMR-data/Figure-S16/3/._fq1list
- Raw-NMR-data/Figure-S16/3/popt.protocol.997
- __MACOSX/Raw-NMR-data/Figure-S16/3/._popt.protocol.997
- Raw-NMR-data/Figure-S16/3/popt.protocol.999
- __MACOSX/Raw-NMR-data/Figure-S16/3/._popt.protocol.999
- Raw-NMR-data/Figure-S16/3/shimvalues
- __MACOSX/Raw-NMR-data/Figure-S16/3/._shimvalues
- Raw-NMR-data/Figure-S16/3/popt.protocol.998
- __MACOSX/Raw-NMR-data/Figure-S16/3/._popt.protocol.998
- Raw-NMR-data/Figure-S16/3/uxnmr.info
- __MACOSX/Raw-NMR-data/Figure-S16/3/._uxnmr.info
- Raw-NMR-data/Figure-S16/3/ser
- __MACOSX/Raw-NMR-data/Figure-S16/3/._ser
- Raw-NMR-data/Figure-S16/3/scon2
- __MACOSX/Raw-NMR-data/Figure-S16/3/._scon2
- Raw-NMR-data/Figure-S16/3/spnam2
- __MACOSX/Raw-NMR-data/Figure-S16/3/._spnam2
- Raw-NMR-data/Figure-S16/3/acqu
- __MACOSX/Raw-NMR-data/Figure-S16/3/._acqu
- Raw-NMR-data/Figure-S16/3/acqus
- __MACOSX/Raw-NMR-data/Figure-S16/3/._acqus
- Raw-NMR-data/Figure-S16/3/specpar
- __MACOSX/Raw-NMR-data/Figure-S16/3/._specpar
- Raw-NMR-data/Figure-S16/2/uxnmr.par
- __MACOSX/Raw-NMR-data/Figure-S16/2/._uxnmr.par
- Raw-NMR-data/Figure-S16/2/cpdprg1
- __MACOSX/Raw-NMR-data/Figure-S16/2/._cpdprg1
- Raw-NMR-data/Figure-S16/2/popt.protocol
- __MACOSX/Raw-NMR-data/Figure-S16/2/._popt.protocol
- Raw-NMR-data/Figure-S16/2/format.ased
- __MACOSX/Raw-NMR-data/Figure-S16/2/._format.ased
- Raw-NMR-data/Figure-S16/2/pulseprogram
- __MACOSX/Raw-NMR-data/Figure-S16/2/._pulseprogram
- Raw-NMR-data/Figure-S16/2/acqu2s
- __MACOSX/Raw-NMR-data/Figure-S16/2/._acqu2s
- Raw-NMR-data/Figure-S16/2/spnam1
- __MACOSX/Raw-NMR-data/Figure-S16/2/._spnam1
- Raw-NMR-data/Figure-S16/2/format.temp
- __MACOSX/Raw-NMR-data/Figure-S16/2/._format.temp
- Raw-NMR-data/Figure-S16/2/audita.txt
- __MACOSX/Raw-NMR-data/Figure-S16/2/._audita.txt
- Raw-NMR-data/Figure-S16/2/acqu2
- __MACOSX/Raw-NMR-data/Figure-S16/2/._acqu2
- Raw-NMR-data/Figure-S16/2/spnam0
- __MACOSX/Raw-NMR-data/Figure-S16/2/._spnam0
- Raw-NMR-data/Figure-S16/2/pdata/
- __MACOSX/Raw-NMR-data/Figure-S16/2/._pdata
- Raw-NMR-data/Figure-S16/2/cpdprg2
- __MACOSX/Raw-NMR-data/Figure-S16/2/._cpdprg2
- Raw-NMR-data/Figure-S16/2/popt.array
- __MACOSX/Raw-NMR-data/Figure-S16/2/._popt.array
- Raw-NMR-data/Figure-S16/2/fq1list
- __MACOSX/Raw-NMR-data/Figure-S16/2/._fq1list
- Raw-NMR-data/Figure-S16/2/popt.protocol.997
- __MACOSX/Raw-NMR-data/Figure-S16/2/._popt.protocol.997
- Raw-NMR-data/Figure-S16/2/popt.protocol.999
- __MACOSX/Raw-NMR-data/Figure-S16/2/._popt.protocol.999
- Raw-NMR-data/Figure-S16/2/shimvalues
- __MACOSX/Raw-NMR-data/Figure-S16/2/._shimvalues
- Raw-NMR-data/Figure-S16/2/popt.protocol.998
- __MACOSX/Raw-NMR-data/Figure-S16/2/._popt.protocol.998
- Raw-NMR-data/Figure-S16/2/uxnmr.info
- __MACOSX/Raw-NMR-data/Figure-S16/2/._uxnmr.info
- Raw-NMR-data/Figure-S16/2/ser
- __MACOSX/Raw-NMR-data/Figure-S16/2/._ser
- Raw-NMR-data/Figure-S16/2/scon2
- __MACOSX/Raw-NMR-data/Figure-S16/2/._scon2
- Raw-NMR-data/Figure-S16/2/spnam2
- __MACOSX/Raw-NMR-data/Figure-S16/2/._spnam2
- Raw-NMR-data/Figure-S16/2/acqu
- __MACOSX/Raw-NMR-data/Figure-S16/2/._acqu
- Raw-NMR-data/Figure-S16/2/acqus
- __MACOSX/Raw-NMR-data/Figure-S16/2/._acqus
- Raw-NMR-data/Figure-S16/2/specpar
- __MACOSX/Raw-NMR-data/Figure-S16/2/._specpar
- Raw-NMR-data/Figure-S16/5/uxnmr.par
- __MACOSX/Raw-NMR-data/Figure-S16/5/._uxnmr.par
- Raw-NMR-data/Figure-S16/5/cpdprg1
- __MACOSX/Raw-NMR-data/Figure-S16/5/._cpdprg1
- Raw-NMR-data/Figure-S16/5/popt.protocol
- __MACOSX/Raw-NMR-data/Figure-S16/5/._popt.protocol
- Raw-NMR-data/Figure-S16/5/format.ased
- __MACOSX/Raw-NMR-data/Figure-S16/5/._format.ased
- Raw-NMR-data/Figure-S16/5/pulseprogram
- __MACOSX/Raw-NMR-data/Figure-S16/5/._pulseprogram
- Raw-NMR-data/Figure-S16/5/acqu2s
- __MACOSX/Raw-NMR-data/Figure-S16/5/._acqu2s
- Raw-NMR-data/Figure-S16/5/spnam1
- __MACOSX/Raw-NMR-data/Figure-S16/5/._spnam1
- Raw-NMR-data/Figure-S16/5/format.temp
- __MACOSX/Raw-NMR-data/Figure-S16/5/._format.temp
- Raw-NMR-data/Figure-S16/5/audita.txt
- __MACOSX/Raw-NMR-data/Figure-S16/5/._audita.txt
- Raw-NMR-data/Figure-S16/5/acqu2
- __MACOSX/Raw-NMR-data/Figure-S16/5/._acqu2
- Raw-NMR-data/Figure-S16/5/spnam0
- __MACOSX/Raw-NMR-data/Figure-S16/5/._spnam0
[truncated: 1,764 more entries]
