# Supplementary material for: Fabrication of Piezoelectric Polymer and Metal–Organic Framework Composite Thin Films Using Solution Shearing
Source: ACS Appl Mater Interfaces. 2025 Jul 23;17(31):44899–909. doi: 10.1021/acsami.5c07907 (PMC12332846; doi:10.1021/acsami.5c07907)
Supplement: Supplementary file 2 [file am5c07907_si_002.zip › Raw-NMR-data/Read-me.txt]

Fabrication of Piezoelectric Polymer and Metal-Organic Frameworks (MOFs) Composite Thin Films using Solution Shearing

Ankit Dhakal, Sangeun Jung, Byungjoon Bae, Arjun Ajith Mohan, Sean Robinson, Yongmin Baek, William T. Riffe, Emma M. Tiernan, Shubha Gunaga, Prince Verma, Meagan R. Phister, Madison Stone, Kevin H. Stone, Amanda Morris, Nathan Swami, Patrick E. Hopkins, Amrit Venkatesh, Kyusang Lee and Gaurav Giri


************************

This file describes the contents of the raw solid-state NMR data folder. The files can be read and processed using the Bruker TopSpin program.

************************

> Figure 4

1H-13C CP spectra

1 - 91 wt.% P(VDF-TrFE)
2 - 56 wt.% P(VDF-TrFE)
3 - physical mixture UiO-66/P(VDF-TrFE)
4 - UiO-66
5 - P(VDF-TrFE)

6 - 19F-13C CP spectrum of 91 wt.% P(VDF-TrFE)

11 - 1H-13C HETCOR spectrum of 91 wt.% P(VDF-TrFE) with 25 ms spin diffusion. 
Slices at 13C chemical shift of 43, 129 and 170 ppm are in sub-folders numbered 998, 997 and 996, respectively, under 'pdata'.

************************

> Figure S13

1D 1H spin echo:

1 - 91 wt.% P(VDF-TrFE)
2 - 56 wt.% P(VDF-TrFE)
3 - physical mixture UiO-66/P(VDF-TrFE)
4 - UiO-66
5 - P(VDF-TrFE)

1H T1 relaxation measurements using saturation recovery:

11 - 91 wt.% P(VDF-TrFE)
12 - 56 wt.% P(VDF-TrFE)
13 - physical mixture UiO-66/P(VDF-TrFE)
14 - UiO-66
15 - P(VDF-TrFE)

************************

> Figure S15

1 - 1H-13C HETCOR spectrum of 91 wt.% P(VDF-TrFE) with no spin diffusion
2 - 1H-13C HETCOR spectrum of physical mixture UiO-66/P(VDF-TrFE) with 25 ms spin diffusion

************************

> Figure S16

1H-13C spin diffusion spectra of 91 wt.% P(VDF-TrFE) sample at different spin diffusion periods

1 - 1 ms
2 - 5 ms
3 - 25 ms
4 - 100 ms
5 - 250 ms

Slices at 13C chemical shift of 43 ppm are in sub-folders numbered 998 in each dataset under 'pdata'.
