# Supplementary material for: Fabrication of Piezoelectric Polymer and Metal–Organic Framework Composite Thin Films Using Solution Shearing
Source: ACS Appl Mater Interfaces. 2025 Jul 23;17(31):44899–909. doi: 10.1021/acsami.5c07907 (PMC12332846; doi:10.1021/acsami.5c07907)
Supplement: Supplementary file 2 [file am5c07907_si_002.zip › Raw-NMR-data/Figure-S16/1/cpdprg1]

;$OWNER=BRUKER
 0.3u fq=cnst21 
 0.5u pl=pl12
1 pcpd:10
  pcpd:350
  pcpd:15
  pcpd:345
  pcpd:20
  pcpd:340
  pcpd:15
  pcpd:345
  pcpd:350
  pcpd:10
  pcpd:345
  pcpd:15
  pcpd:340
  pcpd:20
  pcpd:345
  pcpd:15
  pcpd:350
  pcpd:10
  pcpd:345
  pcpd:15
  pcpd:340
  pcpd:20
  pcpd:345
  pcpd:15
  pcpd:10
  pcpd:350
  pcpd:15
  pcpd:345
  pcpd:20
  pcpd:340
  pcpd:15
  pcpd:345
  pcpd:350
  pcpd:10
  pcpd:345
  pcpd:15
  pcpd:340
  pcpd:20
  pcpd:345
  pcpd:15
  pcpd:10
  pcpd:350
  pcpd:15
  pcpd:345
  pcpd:20
  pcpd:340
  pcpd:15
  pcpd:345
  pcpd:10
  pcpd:350
  pcpd:15
  pcpd:345
  pcpd:20
  pcpd:340
  pcpd:15
  pcpd:345
  pcpd:350
  pcpd:10
  pcpd:345
  pcpd:15
  pcpd:340
  pcpd:20
  pcpd:345
  pcpd:15
jump to 1
