# Supplementary material for: Fabrication of Piezoelectric Polymer and Metal–Organic Framework Composite Thin Films Using Solution Shearing
Source: ACS Appl Mater Interfaces. 2025 Jul 23;17(31):44899–909. doi: 10.1021/acsami.5c07907 (PMC12332846; doi:10.1021/acsami.5c07907)
Supplement: Supplementary file 2 [file am5c07907_si_002.zip › Raw-NMR-data/Figure-S16/1/popt.protocol]

Report of AU program poptau
# Start time: 2024-02-19 11:13:17.816 -0500

Number of experiments: 25
total experiment time will be: 50 sec

F1P=180.719ppm F2P=-150.610ppm
PH_mode=1  FT_mod=6


PROCNO=999

Linear optimization of P 1 in 25 steps, as Step: Group 0
starting at 1.000000000   endval= 25.000000000 
OPTIMUM= POSMAX
VARMOD= LIN

poptaustop was executed for P 1, step 18

Report of AU program poptau
# Start time: 2024-02-19 11:17:20.830 -0500

Number of experiments: 25
total experiment time will be: 50 sec

F1P=217.879ppm F2P=-198.709ppm
PH_mode=1  FT_mod=6


PROCNO=999

Linear optimization of P 1 in 25 steps, as Step: Group 0
starting at 1.000000000   endval= 25.000000000 
OPTIMUM= POSMAX
VARMOD= LIN

poptaustop was executed for P 1, step 20

Report of AU program poptau
# Start time: 2024-02-19 12:04:18.514 -0500


Report of AU program poptau
# Start time: 2024-02-19 12:04:30.105 -0500

Number of experiments: 12
total experiment time will be: 52 min 24 sec

F1P=227.745ppm F2P=-102.614ppm
Target directory for serfile: /home/Rams/malitha/2024-02-19_AmritVenkatesh/16999
PH_mode=1  FT_mod=6


PROCNO=999

Linear optimization of PLW 10 in 12 steps, as Step: Group 0
starting at 50.000000000  endval= 325.000000000
OPTIMUM= POSMAX
VARMOD= LIN

Experiment     PLW 10         Maximum point   Minimum point       Integral
     1      50.000000000000       177247990      -183294136       1196530.277669
     2      75.000000000000       157027688      -161085773      -3183027.027424
     3     100.000000000000       120503839      -185119746      -6006299.743389
     4     125.000000000000       148616472      -201564974       -711021.902057
     5     150.000000000000       195564118      -118822991       1691184.867287
     6     175.000000000000       179921725      -169157305       7458717.068071
     7     200.000000000000       213708122      -128082447       7079925.010039
     8     225.000000000000       169195523      -173685007       3415210.594515
     9     250.000000000000       195183628      -158032453        513329.652302
    10     275.000000000000       173452280      -139349637       4133936.316357
    11     300.000000000000       254604340      -163608880      -2375653.935113
    12     325.000000000000       152307931      -204281300       -976337.578110
poptau for PLW 10 finished.
POSMAX at experiment 11:  PLW 10 = 300.000000  


Report of AU program poptau
# Start time: 2024-02-19 16:01:55.006 -0500

Number of experiments: 12
total experiment time will be: 24 sec

F1P=253.398ppm F2P=-192.100ppm
PH_mode=1  FT_mod=6


PROCNO=999

Linear optimization of PLW 10 in 12 steps, as Step: Group 0
starting at 50.000000000  endval= 325.000000000
OPTIMUM= POSMAX
VARMOD= LIN

poptaustop was executed for PLW 10, step 10

Report of AU program poptau
# Start time: 2024-02-19 16:07:56.649 -0500

Number of experiments: 12
total experiment time will be:  3 min 12 sec

F1P=251.950ppm F2P=-197.892ppm
PH_mode=1  FT_mod=6


PROCNO=999

Linear optimization of PLW 10 in 12 steps, as Step: Group 0
starting at 50.000000000  endval= 325.000000000
OPTIMUM= POSMAX
VARMOD= LIN

poptaustop was executed for PLW 10, step 2

Report of AU program poptau
# Start time: 2024-02-19 16:08:21.296 -0500

Number of experiments: 12
total experiment time will be: 24 sec

F1P=251.950ppm F2P=-197.892ppm
PH_mode=1  FT_mod=6


PROCNO=999

Linear optimization of PLW 10 in 12 steps, as Step: Group 0
starting at 50.000000000  endval= 325.000000000
OPTIMUM= POSMAX
VARMOD= LIN

Experiment     PLW 10         Maximum point   Minimum point       Integral
     1      50.000000000000       134969448      -205846717      -1323596.647662
     2      75.000000000000       110579479      -164606246       -392042.072842
     3     100.000000000000       103882590      -131832301       -425116.728058
     4     125.000000000000        90935098      -112705639        387386.870863
     5     150.000000000000        67779178       -42886796        922214.721763
     6     175.000000000000        74745467       -43996472        936261.830216
     7     200.000000000000        89395099       -46004828       1274623.310252
     8     225.000000000000        83004313       -30928733        685702.215468
     9     250.000000000000        85448422       -40491622        818224.908813
    10     275.000000000000        84229150       -38518252        301395.087590
    11     300.000000000000       106432215       -28456817       1348278.649820
    12     325.000000000000        63530100       -37314799        965542.577518
poptau for PLW 10 finished.
POSMAX at experiment 1:  PLW 10 = 50.000000  


Report of AU program poptau
# Start time: 2024-02-19 16:11:52.774 -0500

Number of experiments: 11
total experiment time will be: 22 sec

F1P=99.429ppm F2P=-48.266ppm
PH_mode=1  FT_mod=6


PROCNO=998

Linear optimization of PLW 10 in 11 steps, as Step: Group 0
starting at 0.000000000   endval= 100.000000000
OPTIMUM= POSMAX
VARMOD= LIN

Experiment     PLW 10         Maximum point   Minimum point       Integral
     1       0.000000000000        74145117      -112598415      -5314330.466046
     2      10.000000000000       126590831       -92747664      -1794999.151150
     3      20.000000000000        92836138      -105817189        681888.121030
     4      30.000000000000       186425083       -73696733       4013044.231654
     5      40.000000000000       444324419       -71072310      10417010.735487
     6      50.000000000000       474777419       -52689603      15470732.000000
     7      60.000000000000       317385262       -64690083       8959077.510953
     8      70.000000000000       457258427       -89664208      13093701.063527
     9      80.000000000000       397687796       -87366384      11921473.518072
    10      90.000000000000       381356641       -66329819      10583471.521358
    11     100.000000000000       382464184       -63343320      11496395.656627
poptau for PLW 10 finished.
POSMAX at experiment 6:  PLW 10 = 50.000000  


Report of AU program poptau
# Start time: 2024-02-19 16:13:26.824 -0500

Number of experiments: 25
total experiment time will be: 50 sec

F1P=81.087ppm F2P=-10.136ppm
PH_mode=1  FT_mod=6


PROCNO=997

Linear optimization of P 3 in 25 steps, as Step: Group 0
starting at 1.000000000   endval= 25.000000000 
OPTIMUM= POSMAX
VARMOD= LIN

poptaustop was executed for P 3, step 13

Report of AU program poptau
# Start time: 2024-02-19 16:14:34.315 -0500

Number of experiments: 25
total experiment time will be:  2 min 30 sec

F1P=81.087ppm F2P=-10.136ppm
PH_mode=1  FT_mod=6


PROCNO=997

Linear optimization of P 3 in 25 steps, as Step: Group 0
starting at 1.000000000   endval= 25.000000000 
OPTIMUM= POSMAX
VARMOD= LIN

poptaustop was executed for P 3, step 6

Report of AU program poptau
# Start time: 2024-02-19 16:16:33.165 -0500


Report of AU program poptau
# Start time: 2024-02-19 16:16:42.943 -0500

Number of experiments: 25
total experiment time will be:  1 min 15 sec

F1P=81.087ppm F2P=-10.136ppm
PH_mode=1  FT_mod=6


PROCNO=997

Linear optimization of P 3 in 25 steps, as Step: Group 0
starting at 1.000000000   endval= 25.000000000 
OPTIMUM= POSMAX
VARMOD= LIN

poptaustop was executed for P 3, step 16

Report of AU program poptau
# Start time: 2024-02-19 16:22:13.032 -0500

Number of experiments: 25
total experiment time will be:  1 min 15 sec

F1P=66.125ppm F2P=3.379ppm
PH_mode=1  FT_mod=6


PROCNO=999

Linear optimization of P 1 in 25 steps, as Step: Group 0
starting at 1.000000000   endval= 25.000000000 
OPTIMUM= POSMAX
VARMOD= LIN

poptaustop was executed for P 1, step 20

Report of AU program poptau
# Start time: 2024-10-16 12:07:28.953 -0400


Report of AU program poptau
# Start time: 2024-10-16 12:07:47.563 -0400

Number of experiments: 39
total experiment time will be:  2 min 36 sec

F1P=44.327ppm F2P=24.262ppm
PH_mode=1  FT_mod=6


PROCNO=999

Linear optimization of P 3 in 39 steps, as Step: Group 0
starting at 0.500000000   endval= 10.000000000 
OPTIMUM= POSMAX
VARMOD= LIN

poptaustop was executed for P 3, step 24

Report of AU program poptau
# Start time: 2024-10-16 12:12:59.650 -0400

Number of experiments: 39
total experiment time will be:  2 min 36 sec

F1P=47.682ppm F2P=20.082ppm
PH_mode=1  FT_mod=6


PROCNO=999

Linear optimization of P 3 in 39 steps, as Step: Group 0
starting at 0.500000000   endval= 10.000000000 
OPTIMUM= POSMAX
VARMOD= LIN

poptaustop was executed for P 3, step 22

Report of AU program poptau
# Start time: 2024-10-16 12:17:15.121 -0400

Number of experiments: 12
total experiment time will be: 48 sec

F1P=47.682ppm F2P=20.082ppm
PH_mode=1  FT_mod=6


PROCNO=998

Linear optimization of PLW 10 in 12 steps, as Step: Group 0
starting at 20.000000000  endval= 75.000000000 
OPTIMUM= POSMAX
VARMOD= LIN

poptaustop was executed for PLW 10, step 3

Report of AU program poptau
# Start time: 2024-10-16 12:17:47.034 -0400

Number of experiments: 12
total experiment time will be: 48 sec

F1P=47.682ppm F2P=20.082ppm
PH_mode=1  FT_mod=6


PROCNO=998

Linear optimization of PLW 10 in 12 steps, as Step: Group 0
starting at 20.000000000  endval= 75.000000000 
OPTIMUM= POSMAX
VARMOD= LIN

poptaustop was executed for PLW 10, step 12

Report of AU program poptau
# Start time: 2024-10-16 12:19:45.886 -0400

Number of experiments: 15
total experiment time will be:  1 min  0 sec

F1P=47.682ppm F2P=20.082ppm
PH_mode=1  FT_mod=6


PROCNO=997

Linear optimization of P 1 in 15 steps, as Step: Group 0
starting at 1.000000000   endval= 15.000000000 
OPTIMUM= POSMAX
VARMOD= LIN

poptaustop was executed for P 1, step 14
