# Supplementary material for: Fabrication of Piezoelectric Polymer and Metal–Organic Framework Composite Thin Films Using Solution Shearing
Source: ACS Appl Mater Interfaces. 2025 Jul 23;17(31):44899–909. doi: 10.1021/acsami.5c07907 (PMC12332846; doi:10.1021/acsami.5c07907)
Supplement: Supplementary file 2 [file am5c07907_si_002.zip › Raw-NMR-data/Figure-S16/1/pulseprogram]

# 1 "/opt/topspin3.6.2/exp/stan/nmr/lists/pp/user/hetcor.1Hdiffuse.echo.ajr"
;1H-X Dipolar HETCOR with 1H Spin Diffusion Period
;See Spiess book for description.  
;Aaron Rossini, April 9, 2013
;d10 = 1H spin diffusion mixing time (up to 100 ms)
;d20 = delay for MAS to be set
;p2 = 180 deg. X hard pulse (optional)
;p3 = 90 deg. 1H hard pulse
;p11 = magic pulse, 1us at 100 kHz
;p15 = contact pulse
;pl1 = to drive HP-X transmitter (CP)
;pl2 = 1H pulse powers 
;pl12 = 1H power for decoupling 
;l0 = 0 (first t1 incerment)
;p20 = length of 1 dumbo cycle, 32 us at 100 kHz
 
;$COMMENT= 1H-13C with shape decoupling in t1
;$CLASS=Solids
;$DIM=2D
;$TYPE=cross polarisation
;$SUBTYPE=heteronuclear correlation

;$OWNER=alesage
"in0=inf1"
"in0=inf1"
"d31=1s/cnst31"
define delay echod
"echod=(l22*d31-p2/2-4u)"
define delay echod2
"echod2=(d31-p2/2-de)"

# 1 "/opt/topspin3.6.2/exp/stan/nmr/lists/pp/rot_prot.incl" 1
;rot_prot.incl
;avance-version (13/01/29)
;Test the rf on-time and duty cycle
;protect against misset cnst31, rotation speed below 1000 Hz
;
;$CLASS=Solids INCL
;$COMMENT=protect against misset cnst31, rotation speed below 1000 Hz
# 10 "/opt/topspin3.6.2/exp/stan/nmr/lists/pp/rot_prot.incl"
1m
if "d31 < 1m" goto Passrot
2u
print "rotation period too long, cnst31 misset to less than 1000 Hz!"
goto HaltAcqu
Passrot, 1m


# 19 "/opt/topspin3.6.2/exp/stan/nmr/lists/pp/rot_prot.incl"
;$Id: rot_prot.incl,v 1.8 2013/01/29 15:40:14 ber Exp $
# 31 "/opt/topspin3.6.2/exp/stan/nmr/lists/pp/user/hetcor.1Hdiffuse.echo.ajr" 2


# 1 "mc_line 33 file /opt/topspin3.6.2/exp/stan/nmr/lists/pp/user/hetcor.1Hdiffuse.echo.ajr exp. def. part of mc cmd. before ze"
; dimension 2D; AQ_mode  (F1) States-TPPI
define delay MCWRK
define delay MCREST
define loopcounter ST1CNT
"ST1CNT = trunc(td1 / 2)"
"MCREST = d1 - 10m"
"MCWRK = 0.333333*10m"

    dccorr
# 33 "/opt/topspin3.6.2/exp/stan/nmr/lists/pp/user/hetcor.1Hdiffuse.echo.ajr"
1 ze 
# 1 "mc_line 33 file /opt/topspin3.6.2/exp/stan/nmr/lists/pp/user/hetcor.1Hdiffuse.echo.ajr exp. def. of mc cmd. after ze"
LBLAV, MCWRK
# 34 "/opt/topspin3.6.2/exp/stan/nmr/lists/pp/user/hetcor.1Hdiffuse.echo.ajr"
  d20			; delay for MAS              
# 1 "mc_line 35 file /opt/topspin3.6.2/exp/stan/nmr/lists/pp/user/hetcor.1Hdiffuse.echo.ajr exp. start label for mc cmd."
2 MCWRK  do:f2
LBLSTS1, MCWRK 
LBLF1, MCWRK 
  MCREST
# 36 "/opt/topspin3.6.2/exp/stan/nmr/lists/pp/user/hetcor.1Hdiffuse.echo.ajr"
# 1 "/opt/topspin3.6.2/exp/stan/nmr/lists/pp/p15_prot.incl" 1
;p15_prot.incl
;avance-version (13/01/29)
;Test the rf on-time and duty cycle
;protect against too long contact time
;Test the rf on-time and duty cycle 
;
;$CLASS=Solids INCL
;$COMMENT=protect against too long contact time


1m
if "p15 < 10.1m" goto Passp15
2u
print "contact time exceeds 10msec limit!"
goto HaltAcqu
Passp15, 1m
# 20 "/opt/topspin3.6.2/exp/stan/nmr/lists/pp/p15_prot.incl"
;$Id: p15_prot.incl,v 1.8 2013/01/29 15:40:14 ber Exp $
# 37 "/opt/topspin3.6.2/exp/stan/nmr/lists/pp/user/hetcor.1Hdiffuse.echo.ajr" 2

# 1 "/opt/topspin3.6.2/exp/stan/nmr/lists/pp/aq_prot.incl" 1
;aq_prot.incl
;avance-version (13/01/28)
;Test the rf on-time and duty cycle
;protect against too long acquisition time

;$CLASS=Solids INCL
;$COMMENT=protect against too long acquisition time
# 9 "/opt/topspin3.6.2/exp/stan/nmr/lists/pp/aq_prot.incl"
1m
if "aq < 50.1m" goto Passaq
2u 
print "acquisition time exceeds 50m limit!"
goto HaltAcqu
Passaq, 1m

;$Id: aq_prot.incl,v 1.8 2013/01/28 17:39:02 ber Exp $
# 38 "/opt/topspin3.6.2/exp/stan/nmr/lists/pp/user/hetcor.1Hdiffuse.echo.ajr" 2

  
  (p3 ph1 pl2):f2             ; 90 degree proton pulse
  0.1u
3 (p20:sp2 ph20):f2          ;DUMBO shape
  lo to 3 times l8           
  lo to 3 times l0            
;  (p2 ph4 pl11):f1     ;Optional pi pulse (don't need for 15N) 
;4 (p20:sp2 ph20):f2          ;DUMBO shape
;  lo to 3 times l8           
;  lo to 3 times l0            
  0.1u
  (p11 ph21 pl2):f2   ;Magic pulse 34 degrees, 1u at 100 kHz 
  (p3 ph22 pl2):f2    ;1H flip back 90 pulse
 
  d10                 ;1H spin diffusion period
# 55 "/opt/topspin3.6.2/exp/stan/nmr/lists/pp/user/hetcor.1Hdiffuse.echo.ajr"
  (p3 ph12 pl2):f2    ;1H 90 pulse 
  (p15 ph2 pl1):f1 (p15:sp0 ph3):f2 ; contact pulse with ramp
  1u cpds2:f2          
  3u 
  echod
  (p2 ph5 pl11):f1 
  echod2
  go=2 ph31
  1m do:f2		; decoupler off 
# 1 "mc_line 64 file /opt/topspin3.6.2/exp/stan/nmr/lists/pp/user/hetcor.1Hdiffuse.echo.ajr exp. mc cmd. in line"
  MCWRK  wr #0 if #0 zd ip22
  lo to LBLSTS1 times 2
  MCWRK 1m iu0
  lo to LBLF1 times ST1CNT
  MCWRK rf #0
  lo to LBLAV times tdav
# 65 "/opt/topspin3.6.2/exp/stan/nmr/lists/pp/user/hetcor.1Hdiffuse.echo.ajr"
HaltAcqu, 1m
exit


ph10=0
# 71 "/opt/topspin3.6.2/exp/stan/nmr/lists/pp/user/hetcor.1Hdiffuse.echo.ajr"
ph1= 0 2                ;first proton 90 pulse
ph4= 0 0 2 2 
ph5={0}*8 {2}*8    ;X - 180 pulse
ph20=0                 ;DUMBO block
ph21=1                 ;magic pulse
ph22=0 0 2 2           ;flip-back pulse
ph12=1 1 1 1 3 3 3 3   ;proton 90 to start CP
ph2= 0                 ;X spin lock
ph3= 0                 ;1H spin lock, stepped during STATES-TPPI
ph31= 2 0 0 2 0 2 2 0  ;receiver phases
