# Supplementary material for: Fabrication of Piezoelectric Polymer and Metal–Organic Framework Composite Thin Films Using Solution Shearing
Source: ACS Appl Mater Interfaces. 2025 Jul 23;17(31):44899–909. doi: 10.1021/acsami.5c07907 (PMC12332846; doi:10.1021/acsami.5c07907)
Supplement: Supplementary file 2 [file am5c07907_si_002.zip › Raw-NMR-data/Figure-S16/1/acqu2s]

##TITLE= Parameter file, TopSpin 4.5.0
##JCAMPDX= 5.0
##DATATYPE= Parameter Values
##NPOINTS= 203	$$ modification sequence number
##ORIGIN= Bruker BioSpin GmbH
##OWNER= amritv
$$ 2025-03-04 19:40:56.516 -0500  vbw3ud@CHEM-VBW3UD-MBP2024
$$ /Users/vbw3ud/Documents/data_nhmfl/Gaurav_Giri/2024-10-18_1_91%polymer-MOF_Gino_4mmHFX/35/acqu2s
$$ process /opt/topspin4.5.0/prog/mod/dataserver
##$ACQT0= 0
##$BF1= 600.139
##$DE= 6.09756097560976
##$DECIM= 1
##$DR= 32
##$FW= 2.4e+08
##$FnILOOP= 0
##$FnMODE= 5
##$NUC1= <1H>
##$NusJSP= 0
##$NusT2= 1
##$NusTD= 192
##$O1= -1640.3
##$ProjAngle= 0
##$SFO1= 600.1113597
##$SW= 85.4008163178585
##$SW_h= 51250
##$TD= 192
##END=
