# Supplementary material for: Fabrication of Piezoelectric Polymer and Metal–Organic Framework Composite Thin Films Using Solution Shearing
Source: ACS Appl Mater Interfaces. 2025 Jul 23;17(31):44899–909. doi: 10.1021/acsami.5c07907 (PMC12332846; doi:10.1021/acsami.5c07907)
Supplement: Supplementary file 2 [file am5c07907_si_002.zip › Raw-NMR-data/Figure-S16/1/popt.array]

# Each line is for 1 parameter. 
# The options of each  parameter must be separated by # space or tab characters.
# Lines beginning with the string 'global' are valid for all parameters.
global serfile 0
global aunm 0
global enable_absf 1
global overwrite 0
global mash 0
global no 0
global noDisplayRunningTime 0
global noStoreOptimum 0
global correlate2DExp 0
Step:	0	p1	POSMAX	1	15.0	15	LIN	1	
