# Supplementary material for: Fabrication of Piezoelectric Polymer and Metal–Organic Framework Composite Thin Films Using Solution Shearing
Source: ACS Appl Mater Interfaces. 2025 Jul 23;17(31):44899–909. doi: 10.1021/acsami.5c07907 (PMC12332846; doi:10.1021/acsami.5c07907)
Supplement: Supplementary file 2 [file am5c07907_si_002.zip › Raw-NMR-data/Figure-S16/1/popt.protocol.999]

Report of AU program poptau
# Start time: 2024-10-16 12:13:00.145 -0400

Number of experiments: 39
total experiment time will be:  2 min 36 sec

F1P=47.682ppm F2P=20.082ppm
PH_mode=1  FT_mod=6


PROCNO=999

Linear optimization of P 3 in 39 steps, as Step: Group 0
starting at 0.500000000   endval= 10.000000000 
OPTIMUM= POSMAX
VARMOD= LIN

poptaustop was executed for P 3, step 22
