# Supplementary material for: Fabrication of Piezoelectric Polymer and Metal–Organic Framework Composite Thin Films Using Solution Shearing
Source: ACS Appl Mater Interfaces. 2025 Jul 23;17(31):44899–909. doi: 10.1021/acsami.5c07907 (PMC12332846; doi:10.1021/acsami.5c07907)
Supplement: Supplementary file 2 [file am5c07907_si_002.zip › Raw-NMR-data/Figure-S16/1/uxnmr.info]

CONFIGURATION INFORMATION
=========================

Path         : /opt/topspin3.6.2/conf/instr/spect/uxnmr.info
Date         : Fri Aug 18 09:14:32 2023
Release      : TopSpin 3.6.2
Installed in : /opt/topspin3.6.2
Host         : 600wb2-2.ad.magnet.fsu.edu
OS           : CentOS Linux release 7.9.2009 (Core)
CPU          : Intel(R) Core(TM) i7-4790 CPU @ 3.60GHz (8 cores at 3932 MHz with Hyperthreading)
User         : rfu
System       : Avance III 600 NMR spectrometer
1H-frequency : 600.11 MHz
Description  : 600 MHz DNP
Location     : NHMFL
Bruker Order : 10027288
Configured in: 600wb2-2.ad.magnet.fsu.edu:/opt/topspin3.6.2/conf/instr/spect

IPSO: connected to spectrometer subnet
- TCP/IP address = 149.236.99.90
 - IPSO type: 19"
- Tctrl : 1
- Fctrls: 4
- Gctrl1: without digital preemphasis
- Rctrl : none
- FREDs : none
- DPP : none

DRU1: AQS DRU-E Z102520/02323 ECL 06.01
- TCP/IP address = 149.236.99.89
- Firmware Version = 170619
- DRU1 controls AQS-Rack and HPPR/2

AQS: connected to 149.236.99.89:/dev/tty10
  _Slot_ SBSB _____________________Board_____________________
  Number Addr Type HW-VS FW-VS ID  ECL Name   Description
  -----------------------------------------------------------
     2   0x10 0x62   0x4    AW  R  6.0 REC-1  AQS RXAD-BB Z102119/249 ECL 06.00
     3   0x34 0xc9   0x1        X  1.3 REF-1  REF/2-1000 Reference Board for AQS/2 Receiver
     4   0x24 0x19   0x8    AE  S  2.7 SGU-1  AQS SGU/2 600 Z103081/02291 ECL 02.07 FPGA-Vs=AF
     5   0x25 0x19   0x8    AE  S  2.7 SGU-2  AQS SGU/2 600 Z103081/02292 ECL 02.07 FPGA-Vs=AF
     6   0x26 0x19   0x8    AE  S  2.7 SGU-3  AQS SGU/2 600 Z103081/02293 ECL 02.07 FPGA-Vs=AF
     7   0x27 0x19   0x8    AE  S  2.8 SGU-4  AQS SGU/2 600 Z103081/03006 ECL 02.08 FPGA-Vs=AF
    21   0x21 0xcf     0        P 10.0 PSD-1  PSD/3 Power Supply Distribution Board
    --   0x20 0xd1     0        B  3.2 MASTER AQS/3 Chassis
     1   0x20  0x7     0        B      MASTER AQS Rack Master
  Logical Receiver/SGU configuration:


Router: none installed


Transmitters at the spectrometer subnet:
----------------------------------------
BLA_W1345502_0099 W1345502/0099 ECL 0:
- TCP/IP address = 149.236.99.95
- Firmware VS    = 20120627
- Amplifier      = BLA UPGRADE CONTROLLER: W1345502/0099 ECL 0
- Controller     = BLA CONTROL BOARD 6 2CH: W1522050/011001 ECL 50
BLA_W1345095_0336 W1345095/0336 ECL 20:
- TCP/IP address = 149.236.99.94
- Firmware VS    = 20120627
- Amplifier      = BLAX1000 E 6-405MHZ INR: W1345095/0336 ECL 20
- Router         = BLMMR31 RF AMPLIFIER MODULE: W1345212/1694 ECL 2
- Controller     = BLA CONTROL BOARD 6 2CH: W1522050/011990 ECL 50
BLA_W1345530_0035 W1345530/0035 ECL 0:
- TCP/IP address = 149.236.99.93
- Firmware VS    = 20120627
- Amplifier      = BLAH1000 E 200-600MHZ INR OUTR: W1345530/0035 ECL 0
- Router         = BLMMR31 RF AMPLIFIER MODULE: W1345212/1522 ECL 0
- Controller     = BLA CONTROL BOARD 6 2CH: W1522050/5617 ECL 50
BLA_W1345095_0311 W1345095/0311 ECL 20:
- TCP/IP address = 149.236.99.92
- Firmware VS    = 20120627
- Amplifier      = BLAX1000 E 6-405MHZ INR: W1345095/0311 ECL 20
- Router         = BLMMR31 RF AMPLIFIER MODULE: W1345212/1519 ECL 0
- Controller     = BLA CONTROL BOARD 6 2CH: W1522050/5521 ECL 50
LTRX Z109890/00165 ECL 02.00:
- TCP/IP address = 149.236.99.20
- Amplifier      = BSMS/2 LOCK TRANSCEIVER 600: Z109890/00165 ECL 02.00

BSMS: BSMS/2 connected to ethernet
- TCP/IP address = 149.236.99.20
- ELCB firmware version = 20190521
- GAB current limits = 0.0/X, 0.0/Y, 10.0/Z (in A)
- SCB channels = 40
- Shim System = BOSS-WB
- L-TRX = BSMS/2 LOCK TRANSCEIVER 600: Z109890/00165 ECL 02.00
- Lock: on L-TRX board
- VTU_SPB = BSMS/2 SPB-E SENSOR & PNEUMATIC BD: Z115192/00095 ECL 02.03
- VTU_VPSB1 = BSMS/2 VARIABLE POWER SUPPLY BD: Z115193/00427 ECL 01.02

VTU: in BSMS/2 connected to ethernet
- TCP/IP address = 149.236.99.20

MAS2 control unit: connected to 149.236.99.90:/dev/tty04
- Boot Software        : 20031216
- Application Software : 20071119
- Insert Time          : 10 s
- Eject Time           : 10 s
- Spin Lock Tolerance  : 0 Hz

Eurotherm VTU: device connected to 149.236.99.90:/dev/tty05
- (used by TopSpin)

Preamplifiers :
HPPR2: - HPPR/2 preamplifier connected to 149.236.99.89:/dev/tty10
    Type      : HPPR/2
    Controller: Cover/1 with Application firmware = AQ
                15 LEDs for tuning, 15 LEDs for matching
    Module  1 : HPLNA 19F1H (virtual 50 Ohm reference: 99.4%/0.5deg, reflection meter)
                PN=Z103205, SN=00060 from 20110418
    Module  2 : HPHP 19F/1H
                PN=Z003546, SN=00062 from 20090310
    Module  3 : 2H
                PN=Z003473, SN=00827 from 20110329
    Module  4 : HPLNA BB31P (reflection meter)
                PN=Z111093, SN=00009 from 20110516
    Module  5 : HPLNA BB31P (reflection meter)
                PN=Z111093, SN=00010 from 20110428


Gradient Controller cable connections
--------------------------------------------------------------------
GCtrl1: connected to GAB in BSMS

RF cable connections (detected)
--------------------------------------------------------------------
SGU1 NORM output -> input 1 of transmitter 4 (BLAX1000 E 6-405MHZ INR W1345095/0311 at TCP/IP 149.236.99.92)
SGU1 AUX  output -> input 1 of transmitter 5 (BSMS/2 LOCK TRANSCEIVER 600 Z109890/00165 at TCP/IP 149.236.99.20)
SGU2 NORM output -> input 1 of transmitter 3 (BLAH1000 E 200-600MHZ INR OUTR W1345530/0035 at TCP/IP 149.236.99.93)
SGU2 AUX  output -> TUNE signal input of HPPR
SGU3 NORM output -> input 1 of transmitter 2 (BLAX1000 E 6-405MHZ INR W1345095/0336 at TCP/IP 149.236.99.94)
SGU3 AUX  output -> open
SGU4 NORM output -> input 2 of transmitter 1 (BLA UPGRADE CONTROLLER W1345502/0099 at TCP/IP 149.236.99.95)
SGU4 AUX  output -> open

Blanking cable connections (detected)
--------------------------------------------------------------------
transmitter 1 = BLA UPGRADE CONTROLLER W1345502/0099 at TCP/IP 149.236.99.95:
- amplifier X-1000W needs no blanking
- amplifier X-300W needs no blanking
- amplifier 1H-1000W uses blanking 4
- amplifier 1H-100W uses blanking 4

transmitter 2 = BLAX1000 E 6-405MHZ INR W1345095/0336 at TCP/IP 149.236.99.94:
- amplifier X-1000W uses blanking 3
- amplifier X-300W uses blanking 3

transmitter 3 = BLAH1000 E 200-600MHZ INR OUTR W1345530/0035 at TCP/IP 149.236.99.93:
- amplifier 1H-1000W uses blanking 2
- amplifier 1H-100W uses blanking 2

transmitter 4 = BLAX1000 E 6-405MHZ INR W1345095/0311 at TCP/IP 149.236.99.92:
- amplifier X-1000W uses blanking 1
- amplifier X-300W uses blanking 1

transmitter 5 = BSMS/2 LOCK TRANSCEIVER 600 Z109890/00165 at TCP/IP 149.236.99.20:
- amplifier 2H-5W uses blanking 7


Switchbox (unknown: no outputs) routing
--------------------------------------------------------------------
transmitter 3 = BLAH1000 E 200-600MHZ INR OUTR W1345530/0035 at TCP/IP 149.236.99.93:
- amplifier 1H-1000W at blanking 2 can be routed to switchbox output 1 (unknown) and output 2 (unknown)
