# Supplementary material for: Fabrication of Piezoelectric Polymer and Metal–Organic Framework Composite Thin Films Using Solution Shearing
Source: ACS Appl Mater Interfaces. 2025 Jul 23;17(31):44899–909. doi: 10.1021/acsami.5c07907 (PMC12332846; doi:10.1021/acsami.5c07907)
Supplement: Supplementary file 2 [file am5c07907_si_002.zip › Raw-NMR-data/Figure-S16/3/audita.txt]

##TITLE= Audit trail, TopSpin 3.6.2
##JCAMPDX= 5.01
##ORIGIN= Bruker BioSpin GmbH
##OWNER= amritv
$$ /home/amritv/nmrdata/2024-10-18_1_91%polymer-MOF_Gino_4mmHFX/27/audita.txt
##AUDIT TRAIL=  $$ (NUMBER, WHEN, WHO, WHERE, PROCESS, VERSION, WHAT)
(   1,<2024-10-19 17:41:32.041 -0400>,<amritv>,<600wb2-2.ad.magnet.fsu.edu>,<go4>,<TopSpin 3.6.2>,
      <created by zg
	started at 2024-10-19 07:56:22.244 -0400,
	POWCHK enabled, PULCHK disabled,
       configuration hash MD5:
       4F 3C 15 C4 90 28 EB 2A AE BB DF 5F D7 93 9D 70
       data hash MD5: 8K * 192
       7E 14 C5 59 FD 23 1E A0 E3 50 D0 60 B8 A6 F5 94>)
$$ /Users/avenkatesh/Documents/data_nhmfl/Gaurav_Giri/2024-10-18_1_91%polymer-MOF_Gino_4mmHFX/27/audita.txt
(   2,<2024-10-22 13:45:33.008 -0400>,<avenkatesh>,<venkatesh-MBP.ad.magnet.fsu.edu>,<dataserver>,<TopSpin 3.6.3>,
      <changed status parameter F1 SWH from 31250.000 to 53125.000
       data hash MD5: 8K * 192
       7E 14 C5 59 FD 23 1E A0 E3 50 D0 60 B8 A6 F5 94>)
##END=

$$ hash MD5
$$ 9A 8A DB AF 96 D4 5D FB 2F A4 16 1C 88 CF D2 E5
