# Supplementary material for: Fabrication of Piezoelectric Polymer and Metal–Organic Framework Composite Thin Films Using Solution Shearing
Source: ACS Appl Mater Interfaces. 2025 Jul 23;17(31):44899–909. doi: 10.1021/acsami.5c07907 (PMC12332846; doi:10.1021/acsami.5c07907)
Supplement: Supplementary file 2 [file am5c07907_si_002.zip › Raw-NMR-data/Figure-S13/11/format.ased]

#*******************************************************************
#
# $Source: /sc/CvsTree/sc/gen/src/form/ased_acqu.form,v $
#
# Copyright (c) 1995 - 2008
# BRUKER BioSpin GmbH
# D-76287 Rheinstetten, Germany
#
# All Rights Reserved
#
#
# $Id: ased_acqu.form,v 1.27.2.3 2014/05/05 13:10:49 nipo Exp $
#*******************************************************************
EDIT_PAR COMMAND FILE

DI_MODE         LONG
ED_ENTRY        ACQU
ORDER           FILE


HEADER		"====== General ======"
NAME		PULPROG
END
NAME		TD
END
NAME		SW
END
T_NAME		SWH
		TYPE	R32
		CLASS	ACQU
		SUBRANGE 0.0 1e38
		REL	"SWH=SW*SFO1"
		INV_REL "SW=SWH/SFO1"
		UNIT	"Hz"
		FORMAT	"%14.2f Hz"
		TEXT	"sweep width"
END
T_NAME          AQ
		TYPE	R32
		CLASS	ACQU
		SUBRANGE 0.0 1e38
		REL	"AQ=aqcalc(SW,SFO1,TD,DIGTYP)"
		INV_REL	"TD=tdcalc(SW,SFO1,1.0e6*AQ,DIGTYP)"
		UNIT	"sec"
		FORMAT	"%14.7f sec"
                TEXT	"acquisition time"
END
NAME		RG
END
T_NAME          DW
		TYPE	R32
		CLASS	ACQU
		SUBRANGE 0.0 1e38
		REL	"DW=1/(2*SW*SFO1)"
		INV_REL	"SW=1000000/(2*(0.005+DW)*SFO1)"
		UNIT	"usec"
		FORMAT	"%14.3f usec"
		TEXT	"dwell time "
END
NAME		DE
		FORMAT	"%14.2f usec"
END
T_NAME		CNST31
		TYPE	R32
		CLASS	ACQU
		SUBRANGE -1e38 1e38
		REL	"CNST31=CNST[31]"
		INV_REL	"CNST[31]=CNST31"
		FORMAT	"%14.7f"
		TEXT	" "
END
T_NAME		D1
		TYPE	R32
		CLASS	ACQU
		SUBRANGE 0.0 1e38
		REL	"D1=D[1]"
		INV_REL	"D[1]=D1"
		UNIT	"sec"
		FORMAT	"%14.9f sec"
		TEXT		"safety delay
"
END
T_NAME		D20
		TYPE	R32
		CLASS	ACQU
		SUBRANGE 0.0 1e38
		REL	"D20=D[20]"
		INV_REL	"D[20]=D20"
		UNIT	"sec"
		FORMAT	"%14.9f sec"
		TEXT		"saturation delay (~3 ms)
"
END
NAME		DS
		TEXT	"number of dummy scans"
END
T_NAME		L20
		TYPE	R32
		CLASS	ACQU
		SUBRANGE 0.0 1e38
		REL	"L20=L[20]"
		INV_REL	"L[20]=L20"
		FORMAT	"%14.0f"
		TEXT		"saturation pulses
"
END
T_NAME		L21
		TYPE	R32
		CLASS	ACQU
		SUBRANGE 0.0 1e38
		REL	"L21=L[21]"
		INV_REL	"L[21]=L21"
		FORMAT	"%14.0f"
		TEXT		"# rotor cycles for spin echo
"
END
NAME		NS
		TEXT	"scans to execute"
END
NAME		TDav	
		TEXT	"number of averages in nD"
END
NAME		VDLIST
		TEXT	"variable delay list"
END
NAME		ZGOPTNS
		TEXT		"-Dfslg, -Dlacq, or blank
"
END
T_NAME		del25
		TYPE	R32
		SUBRANGE 0.0 1e8
		CLASS	ACQU
		REL	"del25=(l21*(1s/cnst31)-p2/2-1u)"
		INV_REL	"D[0]=del25"
		UNIT	"sec"
		TEXT	"del25=(l21*(1s/cnst31)-p2/2-1u)"
		FORMAT	"%14.8f sec"
		NONEDIT
END
T_NAME		del26
		TYPE	R32
		SUBRANGE 0.0 1e8
		CLASS	ACQU
		REL	"del26=(l21*(1s/cnst31)-p2/2-de-1u)"
		INV_REL	"D[0]=del26"
		UNIT	"sec"
		TEXT	"del26=(l21*(1s/cnst31)-p2/2-de-1u)"
		FORMAT	"%14.8f sec"
		NONEDIT
END
T_NAME		vd
		TYPE	R32
		SUBRANGE 0 1e8
		CLASS	ACQU
		REL	"vd=    0.00100000 sec"
		INV_REL	"D[0]=vd"
		UNIT	"sec"
		TEXT	"vd[17]={ 0.001000 sec 0.100000 sec... }"
		FORMAT	"%14.8f sec"
		NONEDIT
END
HEADER		"======== CHANNEL f1 ========"
NAME		SFO1
		FORMAT	"%14.7f MHz"
		TEXT	"frequency of ch. 1"
END
NAME		O1
		FORMAT	"%14.2f Hz"
		TEXT	"frequency of ch. 1"
END
T_NAME		O1P
		TYPE	R64
		CLASS	ACQU
		SUBRANGE -1e38 1e38
		REL	"O1P=O1/BF1"
		INV_REL	"O1=O1P*BF1"
		UNIT	"ppm"
		FORMAT	"%14.3f ppm"
		TEXT	"frequency of ch. 1"
END
NAME		NUC1
		NONEDIT
		TEXT	"nucleus for channel 1"
END
T_NAME		P2
		TYPE	R32
		CLASS	ACQU
		SUBRANGE 0.0 1.0e10
		REL	"P2=P[2]"
		INV_REL	"P[2]=P2"
		UNIT	"usec"
		FORMAT	"%14.3f usec"
		TEXT	"pulse 2"
END
T_NAME		P15
		TYPE	R32
		CLASS	ACQU
		SUBRANGE 0.0 1.0e10
		REL	"P15=P[15]"
		INV_REL	"P[15]=P15"
		UNIT	"usec"
		FORMAT	"%14.3f usec"
		TEXT		"contact time at pl1 (f1) and pl2 (f2)
"
END
T_NAME		PLW1
		TYPE	R32
		CLASS	ACQU
		SUBRANGE 0 1041.73
		REL	"PLW1=PLW[1]"
		INV_REL	"PLW[1]=PLW1"
		UNIT	"W"
		FORMAT	"%14.5g W"
		TEXT		"X power level during contact
"
END
T_NAME		PLdB1
		TYPE	R32
		CLASS	ACQU
		SUBRANGE -30.2776 1000
		REL	"if(PLW[1]>0)PLdB1=-10*log(PLW[1])/LN10;else PLdB1=1000;"
		INV_REL	"PLW[1]=0;if(PLdB1<1000)PLW[1]=pow(10.0,(-PLdB1)/10.0)"
		UNIT	"dB"
		FORMAT	"%14.2f dB"
		TEXT	"power PL1 in dB"
END
T_NAME		PLW11
		TYPE	R32
		CLASS	ACQU
		SUBRANGE 0 1041.73
		REL	"PLW11=PLW[11]"
		INV_REL	"PLW[11]=PLW11"
		UNIT	"W"
		FORMAT	"%14.5g W"
		TEXT	"power PLW11 "
END
T_NAME		PLdB11
		TYPE	R32
		CLASS	ACQU
		SUBRANGE -30.2776 1000
		REL	"if(PLW[11]>0)PLdB11=-10*log(PLW[11])/LN10;else PLdB11=1000;"
		INV_REL	"PLW[11]=0;if(PLdB11<1000)PLW[11]=pow(10.0,(-PLdB11)/10.0)"
		UNIT	"dB"
		FORMAT	"%14.2f dB"
		TEXT	"power PL11 in dB"
END
HEADER		"======== CHANNEL f2 ========"
NAME		SFO2
		FORMAT	"%14.7f MHz"
		TEXT	"frequency of ch. 2"
END
NAME		O2
		FORMAT	"%14.2f Hz"
		TEXT	"frequency of ch. 2"
END
T_NAME		O2P
		TYPE	R64
		CLASS	ACQU
		SUBRANGE -1e38 1e38
		REL	"O2P=O2/BF2"
		INV_REL	"O2=O2P*BF2"
		UNIT	"ppm"
		FORMAT	"%14.3f ppm"
		TEXT	"frequency of ch. 2"
END
NAME		NUC2
		NONEDIT
		TEXT	"nucleus for channel 2"
END
T_NAME		CNST11
		TYPE	R32
		CLASS	ACQU
		SUBRANGE -1e38 1e38
		REL	"CNST11=CNST[11]"
		INV_REL	"CNST[11]=CNST11"
		FORMAT	"%14.7f"
		TEXT		"to adjust t=0 for acquisition, if digmod = baseopt
"
END
T_NAME		CNST21
		TYPE	R32
		CLASS	ACQU
		SUBRANGE -1e38 1e38
		REL	"CNST21=CNST[21]"
		INV_REL	"CNST[21]=CNST21"
		FORMAT	"%14.7f"
		TEXT		"on resonance, usually = 0
"
END
NAME		CPDPRG[2]
		TEXT		"cw, tppm (at pl12), or lgs, cwlg. cwlgs (LG-decoupling 
"
END
T_NAME		P3
		TYPE	R32
		CLASS	ACQU
		SUBRANGE 0.0 1.0e10
		REL	"P3=P[3]"
		INV_REL	"P[3]=P3"
		UNIT	"usec"
		FORMAT	"%14.3f usec"
		TEXT		"proton 90 at power level pl2
"
END
T_NAME		PCPD2
		TYPE	R32
		CLASS	ACQU
		SUBRANGE 0 1e38
		REL	"PCPD2=PCPD[2]"
		INV_REL	"PCPD[2]=PCPD2"
		UNIT	"usec"
		FORMAT	"%14.2f usec"
		TEXT		"pulse length in decoupling sequence
"
END
T_NAME		PLW2
		TYPE	R32
		CLASS	ACQU
		SUBRANGE 0 860.683
		REL	"PLW2=PLW[2]"
		INV_REL	"PLW[2]=PLW2"
		UNIT	"W"
		FORMAT	"%14.5g W"
		TEXT		"1H power for pulses
"
END
T_NAME		PLdB2
		TYPE	R32
		CLASS	ACQU
		SUBRANGE -29.4484 1000
		REL	"if(PLW[2]>0)PLdB2=-10*log(PLW[2])/LN10;else PLdB2=1000;"
		INV_REL	"PLW[2]=0;if(PLdB2<1000)PLW[2]=pow(10.0,(-PLdB2)/10.0)"
		UNIT	"dB"
		FORMAT	"%14.2f dB"
		TEXT	"power PL2 in dB"
END
T_NAME		PLW12
		TYPE	R32
		CLASS	ACQU
		SUBRANGE 0 860.683
		REL	"PLW12=PLW[12]"
		INV_REL	"PLW[12]=PLW12"
		UNIT	"W"
		FORMAT	"%14.5g W"
		TEXT		"decoupling power level (if not pl13)
"
END
T_NAME		PLdB12
		TYPE	R32
		CLASS	ACQU
		SUBRANGE -29.4484 1000
		REL	"if(PLW[12]>0)PLdB12=-10*log(PLW[12])/LN10;else PLdB12=1000;"
		INV_REL	"PLW[12]=0;if(PLdB12<1000)PLW[12]=pow(10.0,(-PLdB12)/10.0)"
		UNIT	"dB"
		FORMAT	"%14.2f dB"
		TEXT	"power PL12 in dB"
END
NAME		SPNAM[0]
		TEXT		"use e.g. ramp.100 for variable amplitude CP
"
END
T_NAME		SPOAL0
		TYPE	R32
		CLASS	ACQU
		SUBRANGE -1.0 1.0
		REL	"SPOAL0=SPOAL[0]"
		INV_REL	"SPOAL[0]=SPOAL0"
		FORMAT	"%14.3f"
		TEXT	"phase alignment of freq. offset in SP0"
END
T_NAME		SPOFFS0
		TYPE	R32
		CLASS	ACQU
		SUBRANGE -1e38 1e38
		REL	"SPOFFS0=SPOFFS[0]"
		INV_REL	"SPOFFS[0]=SPOFFS0"
		UNIT	"Hz"
		FORMAT	"%14.2f Hz"
		TEXT	"offset frequency for SP0"
END
T_NAME		SPW0
		TYPE	R32
		CLASS	ACQU
		SUBRANGE 0 860.683
		REL	"SPW0=SPW[0]"
		INV_REL	"SPW[0]=SPW0"
		UNIT	"W"
		FORMAT	"%14.5g W"
		TEXT		"proton power level during contact
"
END
T_NAME		SPdB0
		TYPE	R32
		CLASS	ACQU
		SUBRANGE -29.4484 1000
		REL	"if(SPW[0]>0)SPdB0=-10*log(SPW[0])/LN10;elseSPdB0=1000;"
		INV_REL	"SPW[0]=0;if(SPdB0<1000)SPW[0]=pow(10.0,(-SPdB0)/10.0)"
		UNIT	"dB"
		FORMAT	"%14.2f -dBW"
		TEXT	"power SPW0 in -dBW"
END
