# Supplementary material for: Fabrication of Piezoelectric Polymer and Metal–Organic Framework Composite Thin Films Using Solution Shearing
Source: ACS Appl Mater Interfaces. 2025 Jul 23;17(31):44899–909. doi: 10.1021/acsami.5c07907 (PMC12332846; doi:10.1021/acsami.5c07907)
Supplement: Supplementary file 2 [file am5c07907_si_002.zip › Raw-NMR-data/Figure-S13/1/audita.txt]

##TITLE= Audit trail, TopSpin 3.6.2
##JCAMPDX= 5.01
##ORIGIN= Bruker BioSpin GmbH
##OWNER= amritv
$$ /home/amritv/nmrdata/2024-10-18_1_91%polymer-MOF_Gino_4mmHFX/1/audita.txt
##AUDIT TRAIL=  $$ (NUMBER, WHEN, WHO, WHERE, PROCESS, VERSION, WHAT)
(   1,<2024-10-18 14:00:35.014 -0400>,<amritv>,<600wb2-2.ad.magnet.fsu.edu>,<go4>,<TopSpin 3.6.2>,
      <created by zg
	started at 2024-10-18 14:00:17.218 -0400,
	POWCHK enabled, PULCHK disabled,
       configuration hash MD5:
       4F 3C 15 C4 90 28 EB 2A AE BB DF 5F D7 93 9D 70
       data hash MD5: 32K
       F6 DA 71 C2 F0 3C E2 1A B6 F7 A1 AD 42 CA 11 61>)
##END=

$$ hash MD5
$$ 03 E7 75 53 97 86 B4 C3 E3 37 18 09 EF 54 2B 26
