# Supplementary material for: Fabrication of Piezoelectric Polymer and Metal–Organic Framework Composite Thin Films Using Solution Shearing
Source: ACS Appl Mater Interfaces. 2025 Jul 23;17(31):44899–909. doi: 10.1021/acsami.5c07907 (PMC12332846; doi:10.1021/acsami.5c07907)
Supplement: Supplementary file 2 [file am5c07907_si_002.zip › Raw-NMR-data/Figure-S13/1/cpdprg2]

 0.1u fq=cnst20 
 0.2u pl=pl12
1 p29:10
  p29:350
  p29:15
  p29:345
  p29:20
  p29:340
  p29:15
  p29:345
  p29:350
  p29:10
  p29:345
  p29:15
  p29:340
  p29:20
  p29:345
  p29:15
  p29:350
  p29:10
  p29:345
  p29:15
  p29:340
  p29:20
  p29:345
  p29:15
  p29:10
  p29:350
  p29:15
  p29:345
  p29:20
  p29:340
  p29:15
  p29:345
  p29:350
  p29:10
  p29:345
  p29:15
  p29:340
  p29:20
  p29:345
  p29:15
  p29:10
  p29:350
  p29:15
  p29:345
  p29:20
  p29:340
  p29:15
  p29:345
  p29:10
  p29:350
  p29:15
  p29:345
  p29:20
  p29:340
  p29:15
  p29:345
  p29:350
  p29:10
  p29:345
  p29:15
  p29:340
  p29:20
  p29:345
  p29:15
jump to 1
