# Supplementary material for: Fabrication of Piezoelectric Polymer and Metal–Organic Framework Composite Thin Films Using Solution Shearing
Source: ACS Appl Mater Interfaces. 2025 Jul 23;17(31):44899–909. doi: 10.1021/acsami.5c07907 (PMC12332846; doi:10.1021/acsami.5c07907)
Supplement: Supplementary file 2 [file am5c07907_si_002.zip › Raw-NMR-data/Figure-S13/1/shimvalues]

# Fri Oct 18 14:00:34 2024
#$$PROBEIDENTIFIER=H8996_003
#$$PROBENAME=Bruker HFX 4mm MAS
#$$SHIMID=272624
#
# Active Shim Gradients
#
Z           		-16114          
Z2          		-1463           
Z3          		0               
Z4          		0               
Z5          		0               
Z6          		0               
X           		-7404           
XZ          		0               
XZ2         		0               
XZ3         		0               
XZ4         		0               
Y           		16500           
YZ          		1552            
YZ2         		0               
YZ3         		0               
YZ4         		0               
XY          		3449            
XYZ         		0               
XYZ2        		0               
XYZ3        		0               
(X2-Y2)     		-10464          
(X2-Y2)Z    		0               
(X2-Y2)Z2   		0               
(X2-Y2)Z3   		0               
X3          		0               
X3Z         		0               
Y3          		0               
Y3Z         		0               
#
# Lock Parameter
#
FIELD		-400.000
LOCKPHASE		323.000 
LOCKPOWER		-60.000 
LOCKGAIN		102.300 
LOCKDC		-75.000 
LOCKSHIFT		4.700   
LOOPGAIN		-5.000  
LOOPTIME		0.350   
LOOPFILTER		100.000 
#
IEEE64_VERSION_CODE 1
#
# Shim currents 
#
SHIM_SETTING [1 ]  -4048.07314058  
SHIM_SETTING [2 ]  -147.84200000   
SHIM_SETTING [3 ]  -33.70500000    
SHIM_SETTING [4 ]  648.57070470    
SHIM_SETTING [5 ]  -479.01068167   
SHIM_SETTING [6 ]  -366.59190635   
SHIM_SETTING [7 ]  -117.98011681   
SHIM_SETTING [8 ]  375.27461064    
SHIM_SETTING [9 ]  355.89429916    
SHIM_SETTING [10]  1036.92440301   
SHIM_SETTING [11]  -1589.33435579  
SHIM_SETTING [12]  0.00000000      
SHIM_SETTING [13]  0.00000000      
SHIM_SETTING [14]  0.00000000      
SHIM_SETTING [15]  -1671.59700000  
SHIM_SETTING [16]  -1671.59700000  
SHIM_SETTING [17]  -1851.00000000  
SHIM_SETTING [18]  -1851.00000000  
SHIM_SETTING [19]  -876.03000000   
SHIM_SETTING [20]  -876.03000000   
SHIM_SETTING [21]  -1692.40300000  
SHIM_SETTING [22]  -1692.40300000  
SHIM_SETTING [23]  -2616.00000000  
SHIM_SETTING [24]  -2616.00000000  
SHIM_SETTING [25]  -1023.31000000  
SHIM_SETTING [26]  -1023.31000000  
SHIM_SETTING [27]  0.00000000      
SHIM_SETTING [28]  4113.19600000   
SHIM_SETTING [29]  337.28900000    
SHIM_SETTING [30]  337.28900000    
SHIM_SETTING [31]  4310.84600000   
SHIM_SETTING [32]  3337.19600000   
SHIM_SETTING [33]  557.82600000    
SHIM_SETTING [34]  557.82600000    
SHIM_SETTING [35]  862.25000000    
SHIM_SETTING [36]  862.25000000    
SHIM_SETTING [37]  1883.52500000   
SHIM_SETTING [38]  2020.98400000   
SHIM_SETTING [39]  3939.15400000   
SHIM_SETTING [40]  0.00000000      
