# Supplementary material for: Fabrication of Piezoelectric Polymer and Metal–Organic Framework Composite Thin Films Using Solution Shearing
Source: ACS Appl Mater Interfaces. 2025 Jul 23;17(31):44899–909. doi: 10.1021/acsami.5c07907 (PMC12332846; doi:10.1021/acsami.5c07907)
Supplement: Supplementary file 2 [file am5c07907_si_002.zip › Raw-NMR-data/Figure-S13/1/specpar]

##TITLE= Parameter file, TopSpin 3.6.2
##JCAMPDX= 5.0
##DATATYPE= Parameter Values
##NPOINTS= 332769	$$ modification sequence number
##ORIGIN= Bruker BioSpin GmbH
##OWNER= nmr
$$ 2024-10-16 19:50:45.323 -0400  amritv@600wb2-2.ad.magnet.fsu.edu
$$ /opt/topspin3.6.2/conf/instr/spect/specpar
$$ process /opt/topspin3.6.2/prog/mod/hconfserver
##$ANCIEN= (0..7)
0 0 0 0 0 0 0 0
##$BF1= 100.13
##$BF2= 100.13
##$BF3= 100.13
##$DEC= 1
##$DECB= 1
##$DEF19F= yes
##$DEFRSEL= yes
##$HPMOD= (0..7)
0 0 0 0 0 0 0 0
##$HPPRECH= (0..15)
-1 3 -1 -1 4 1 -1 -1 -1 -1 -1 -1 -1 -1 -1 -1
##$HPSELECT= yes
##$LOCSW19F= -1
##$LOCSW2H= -1
##$NUC1= 1
##$NUC2= 0
##$NUC3= 0
##$NUC4= 0
##$NUC5= 0
##$NUC6= 0
##$NUC7= 0
##$NUC8= 0
##$NUCARR= (0..123)
600.113 600.113 92.120999349 640.104374291 457.162704764 88.313145177 233.226698091
84.326756549 64.474088332 192.540098892 150.898533873 43.351472991 60.80892219
81.354060796 564.670392232 47.374696555 158.741290647 36.736727448 156.370598252
119.225571921 242.93019524 46.06467388 58.798525637 48.943565969 28.003511001
15.370724275 40.387778933 145.777931675 33.831574415 33.840594112 59.833120449
157.847410333 33.921363322 148.763319817 19.430326689 142.389255593 53.626403736
159.122800484 170.454254173 37.547888187 144.03524553 183.014685274 20.933831797
102.755032553 114.45062881 31.312228026 150.352190997 162.069625366 23.089947788
57.940568086 196.359698113 26.007829219 29.406725224 55.788292816 146.884678073
39.108920125 39.929688676 135.075390409 27.636109821 30.974046346 19.122282685
27.461770993 24.291488036 27.926456491 127.316853492 133.184128288 131.219238304
131.500535271 196.349466187 213.833818453 223.785930415 143.610503552 77.769945917
157.04802381 189.334265239 120.067524458 166.892541512 49.472841631 78.711673241
59.617967937 66.690125608 79.180709559 84.769807973 183.7546006 32.7061585
20.1637968 25.0247121 20.6438872 149.1880918 65.8924074 18.4234691 24.1845539
144.2671652 20.6438872 28.9254466 128.0641142 17.2832544 49.7493677 105.015610215
28.93144773 68.43688652 48.79518803 24.04652791 15.10484421 71.951148248
25.003030017 135.173052798 136.535309308 13.696565034 46.601174902 10.30994134
11.22811423 129.004995365 10.37595377 107.48517123 39.676969089 342.803749216
346.168210737 125.547234277 96.433886295 11.050480782 100 100 100
##$NUCOFFS= (0..127)
<13C> <1H> <15N> <2H> <17O> <67Zn> <23Na> <6Li> <14N> <119Sn> <29Si> <27Al>
<19F> <11B> <3H> <79Br> <7Li> <81Br> <207Pb> <35Cl> <31P> <51V> <50V> <43Ca>
<55Mn> <65Cu> <71Ga> <209Bi> <> <> <> <> <> <> <> <> <> <> <> <> <> <>
<> <> <> <> <> <> <> <> <> <> <> <> <> <> <> <> <> <> <> <> <> <> <> <>
<> <> <> <> <> <> <> <> <> <> <> <> <> <> <> <> <> <> <> <> <> <> <> <>
<> <> <> <> <> <> <> <> <> <> <> <> <> <> <> <> <> <> <> <> <> <> <> <>
<> <> <> <> <> <> <> <> <> <> <> <> <> <>
##$OBS= 1
##$OFFS= (0..127)
20122 5752 0 0 0 0 0 0 0 0 0 0 0 0 0 0 0 0 0 0 0 0 0 0 0 0 0 0 0 0 0 0
0 0 0 0 0 0 0 0 0 0 0 0 0 0 0 0 0 0 0 0 0 0 0 0 0 0 0 0 0 0 0 0 0 0 0 0
0 0 0 0 0 0 0 0 0 0 0 0 0 0 0 0 0 0 0 0 0 0 0 0 0 0 0 0 0 0 0 0 0 0 0 0
0 0 0 0 0 0 0 0 0 0 0 0 0 0 0 0 0 0 0 0 0 0 0 0
##$OFFSF= (0..7)
0 0 0 0 0 0 0 0
##$OFFSH= (0..7)
0 0 0 0 0 0 0 0
##$OFFSX= (0..7)
0 3230.65 0 0 0 0 0 0
##$OFFSXAS= (0..7)
0 0 0 0 0 0 0 0
##$OFSF1= 0
##$OFSF2= 0
##$OFSH1= 0
##$OFSH2= 0
##$OFSH3= 0
##$OFSX1= 0
##$OFSX2= 0
##$OFSY= 0
##$PACOIL= (0..15)
0 0 0 0 0 0 0 0 0 0 0 0 0 0 0 0
##$PRECHAN= (0..15)
-1 -1 0 -1 -1 -1 2 -1 -1 -1 -1 -1 -1 -1 -1 -1
##$RECPRE= (0..15)
-1 0 -1 -1 -1 -1 -1 -1 -1 -1 -1 -1 -1 -1 -1 -1
##$RECPRFX= (0..15)
1 0 0 0 0 0 0 0 0 0 0 0 0 0 0 0
##$RECSEL= (0..15)
0 0 0 0 1 0 0 0 0 0 0 0 0 0 0 0
##$SELREC= (0..9)
0 0 0 0 0 0 0 0 0 0
##$SFO1= 600.110695
##$SFO2= 600.113
##$SFO3= 600.113
##$SFO4= 600.113
##$SFO5= 600.115401
##$SFO6= 600.115401
##$SFO7= 600.115401
##$SFO8= 600.115401
##$TY= (0..123)
0 0 0 0 0 0 0 0 0 0 0 0 0 0 0 0 0 0 0 0 0 0 0 0 0 0 0 0 0 0 0 0 0 0 0 0
0 0 0 0 0 0 0 0 0 0 0 0 0 0 0 0 0 0 0 0 0 0 0 0 0 0 0 0 0 0 0 0 0 0 0 0
0 0 0 0 0 0 0 0 0 0 0 0 0 0 0 0 0 0 0 0 0 0 0 0 0 0 0 0 0 0 0 0 0 0 0 0
0 0 0 0 0 0 0 0 0 0 0 0 0 0 0 0
##END=
