# Supplementary material for: Fabrication of Piezoelectric Polymer and Metal–Organic Framework Composite Thin Films Using Solution Shearing
Source: ACS Appl Mater Interfaces. 2025 Jul 23;17(31):44899–909. doi: 10.1021/acsami.5c07907 (PMC12332846; doi:10.1021/acsami.5c07907)
Supplement: Supplementary file 2 [file am5c07907_si_002.zip › Raw-NMR-data/Figure-S13/15/acqu2s]

##TITLE= Parameter file, TopSpin 3.6.2
##JCAMPDX= 5.0
##DATATYPE= Parameter Values
##NPOINTS= 14	$$ modification sequence number
##ORIGIN= Bruker BioSpin GmbH
##OWNER= amritv
$$ 2024-10-23 16:13:14.586 -0400  amritv@600wb2-2.ad.magnet.fsu.edu
$$ /home/amritv/nmrdata/2024-10-23_1_pure-polymer_Gino_4mmHFX/4/acqu2s
$$ process /opt/topspin3.6.2/prog/mod/go4
##$ACQT0= 0
##$BF1= 600.139
##$FnILOOP= 0
##$FnMODE= 1
##$NUC1= <1H>
##$NusJSP= 0
##$NusT2= 1
##$NusTD= 12
##$O1= 2820.653
##$ProjAngle= 0
##$SFO1= 600.141820653
##$SW= 10.0136587349911
##$SW_h= 6009.61538461538
##$TD= 12
##END=
