# Supplementary material for: Fabrication of Piezoelectric Polymer and Metal–Organic Framework Composite Thin Films Using Solution Shearing
Source: ACS Appl Mater Interfaces. 2025 Jul 23;17(31):44899–909. doi: 10.1021/acsami.5c07907 (PMC12332846; doi:10.1021/acsami.5c07907)
Supplement: Supplementary file 2 [file am5c07907_si_002.zip › Raw-NMR-data/Figure-S13/15/audita.txt]

##TITLE= Audit trail, TopSpin 3.6.2
##JCAMPDX= 5.01
##ORIGIN= Bruker BioSpin GmbH
##OWNER= amritv
$$ /home/amritv/nmrdata/2024-10-23_1_pure-polymer_Gino_4mmHFX/4/audita.txt
##AUDIT TRAIL=  $$ (NUMBER, WHEN, WHO, WHERE, PROCESS, VERSION, WHAT)
(   1,<2024-10-23 16:13:14.946 -0400>,<amritv>,<600wb2-2.ad.magnet.fsu.edu>,<go4>,<TopSpin 3.6.2>,
      <created by zg
	started at 2024-10-23 14:58:59.490 -0400,
	POWCHK enabled, PULCHK disabled,
       configuration hash MD5:
       4F 3C 15 C4 90 28 EB 2A AE BB DF 5F D7 93 9D 70
       data hash MD5: 8K * 12
       8C FE 25 50 53 11 75 F4 FE 53 8F 45 E2 69 DF 60>)
##END=

$$ hash MD5
$$ F3 A9 29 C6 3A C1 45 A5 8B 3F C5 68 C4 94 3C 86
