# Supplementary material for: Fabrication of Piezoelectric Polymer and Metal–Organic Framework Composite Thin Films Using Solution Shearing
Source: ACS Appl Mater Interfaces. 2025 Jul 23;17(31):44899–909. doi: 10.1021/acsami.5c07907 (PMC12332846; doi:10.1021/acsami.5c07907)
Supplement: Supplementary file 2 [file am5c07907_si_002.zip › Raw-NMR-data/Figure-S13/3/pulseprogram]

# 1 "/opt/topspin3.6.2/exp/stan/nmr/lists/pp/user/se.av"
; se.ih (TopSpin 2.0)

; Hahn-Echo experiment
;  to be used in MAS experiments, echo delay is set to be an integer number
;  of rotor periods acquisition starts immediately after 180 degree pulse to
;  be able to sample whole echo for short echo delays set parameter nsp equal
;  to number of points before echo-top in this case use digmod analog or digmod
;  digital and dspfirm smooth for full echo accumulation digmod digital and
;  dspfirm sharp can also be used set phc0=0 and phc1=d6*swh*360 and do straight
;  fp, sine bell or squared sine bell window functions may be used for static
;  experiments enter cnst31 = 1e6 and set l1 to desired echo delay in us this
;  pulse program can be used to determine 90 and 180 degree selective pulses used
;  in MQMAS experiments (mp3q...)
; CAUTION : p3 and p4 are used for subsequent use in MQMAS experiments

;parameters:
;ns : 16*n
;p1 : excitation pulse
;p2 : refocusing pulse
;d1 : recycle delay
;d6 : echo delay (calculated)
;pl1 : RF power level
;cnst31 : =MAS spin rate (or =1e6 for static)
;l31 : # of rotor cycles (or tau in us)
;zgoptns : -Ddec (if decoupling desired) or blank
# 27 "/opt/topspin3.6.2/exp/stan/nmr/lists/pp/user/se.av"
;$COMMENT=Hahn-Echo experiment, MAS or static, standard parameters
;$CLASS=Solids
;$DIM=1D
;$TYPE=ivan

;"p2=p1*2"
;"d6=(1s*l31/cnst31)-(p1*3/2)-1u"
"d6=(1s*l31/cnst31)-(p2/2)-(p1/2)"

# 46 "/opt/topspin3.6.2/exp/stan/nmr/lists/pp/user/se.av"
"d7=(1s*l31/cnst31)-(p2/2)-de"
;"d7=(1s*l31/cnst31)-p1"
;"d7=(1u*l7)-(p2/2)-de"
;d7 : post-180 delay
;l7 : # us for d7


# 1 "mc_line 53 file /opt/topspin3.6.2/exp/stan/nmr/lists/pp/user/se.av exp. def. part of mc cmd. before ze"
; dimension 1D; AQ_mode 
define delay MCWRK
define delay MCREST
define delay       EXTDEL
"EXTDEL = 100u"
"MCREST = 10m - 0.500000*10m"
"MCWRK = 0.500000*10m"

    dccorr
# 53 "/opt/topspin3.6.2/exp/stan/nmr/lists/pp/user/se.av"
1 ze
# 1 "mc_line 53 file /opt/topspin3.6.2/exp/stan/nmr/lists/pp/user/se.av exp. def. of mc cmd. after ze"
EXTNSD, EXTDEL ippall
 lo to EXTNSD times 16
# 54 "/opt/topspin3.6.2/exp/stan/nmr/lists/pp/user/se.av"
# 1 "mc_line 54 file /opt/topspin3.6.2/exp/stan/nmr/lists/pp/user/se.av exp. start label for mc cmd."
2 MCWRK
  MCREST
# 55 "/opt/topspin3.6.2/exp/stan/nmr/lists/pp/user/se.av"
# 58 "/opt/topspin3.6.2/exp/stan/nmr/lists/pp/user/se.av"
  d1

  5u pl1:f1
  (p1 ph1):f1

# 66 "/opt/topspin3.6.2/exp/stan/nmr/lists/pp/user/se.av"
  d6

  (p2 ph2):f1

  d7
# 72 "/opt/topspin3.6.2/exp/stan/nmr/lists/pp/user/se.av"
  go=2 ph31


# 1 "mc_line 76 file /opt/topspin3.6.2/exp/stan/nmr/lists/pp/user/se.av exp. mc cmd. in line"
  MCWRK  wr #0
# 77 "/opt/topspin3.6.2/exp/stan/nmr/lists/pp/user/se.av"
# 77 "/opt/topspin3.6.2/exp/stan/nmr/lists/pp/user/se.av"
exit

ph0= 0
ph1= 0 1 2 3
ph2= 0 0 0 0 1 1 1 1 2 2 2 2 3 3 3 3
ph30=0
ph31=0 3 2 1 2 1 0 3
